# Supplementary material for: Effects of Nonpharmacological and Nonsurgical Intervention for Lower Urinary Tract Symptoms in Parkinson’s Disease: A Systematic Review and Meta-analysis
Source: Eur Urol Open Sci. 2026 Apr 9;87:80–90. doi: 10.1016/j.euros.2026.03.009 (PMC13091170; doi:10.1016/j.euros.2026.03.009)
Supplement: Supplement S3 [file mmc2.xlsx]

## Sheet: Sheet1
ID	Year	First author	Title	Reason for exclusion	Stage excluded
1	1973	Laitinen	Slowly absorbed L-dopa preparation in the treatment of parkinsonism	Incorrect intervention	Full-text
2	1976	Benson	Effect of levodopa on urinary bladder	Incorrect intervention	Full-text
3	1978	Murthy	Vertebrate fusimotor neurones and their influences on motor behavior	Non-interventional study	Full-text
4	1980	Lieberman	Parkinson's disease; acute urinary retention	review	Full-text
5	1987	Gauthier	The benefits of group occupational therapy for patients with Parkinson's disease	Missing outcome data	Full-text
6	1989	Hurwitz	The benefit of a home exercise regimen for ambulatory Parkinson's disease patients	Missing outcome data	Full-text
7	1990	Goldenberg	Performance of concurrent non-motor tasks in Parkinson's disease	Missing outcome data	Full-text
8	1993	Fitzsimmons	Parkinson's disease: quality of life issues	review	Full-text
9	1994	Comella	Physical therapy and Parkinson's disease: a controlled clinical trial	Missing outcome data	Full-text
10	1995	Gray	Lower urinary tract dysfunction in Parkinson's disease: changes relate to age and not disease	Incorrect intervention	Full-text
11	1996	Bridgewater	Aerobic exercise and early Parkinson's disease	Missing outcome data	Full-text
12	1996	Brogna	Caring for caregivers: home care nursing's challenge	Incorrect population	Full-text
13	1996	Hillen	Nonmotor fluctuations in patients with Parkinson's disease	Incorrect intervention	Full-text
14	1997	Bonnet	Urinary disturbances in striatonigral degeneration and Parkinson's disease: clinical and urodynamic aspects	Incorrect intervention	Full-text
15	1997	Hague	The distribution of Lewy bodies in pure autonomic failure: autopsy findings and review of the literature	Incorrect intervention	Full-text
16	1999	Stoppe	Behavioural problems associated with dementia: the role of newer antipsychotics	review	Full-text
17	2000	Araki	Assessment of voiding dysfunction in Parkinson's disease by the international prostate symptom score	Incorrect intervention	Full-text
18	2000	Karlsen	Health related quality of life in Parkinson's disease: a prospective longitudinal study	Incorrect intervention	Full-text
19	2001	Chaudhuri	Autonomic dysfunction in movement disorders	Incorrect intervention	Full-text
20	2001	Clarfield	Review: pharmacological and non-pharmacological interventions improve outcomes in patients with dementia and in their caregivers	Incorrect intervention	Full-text
21	2001	Crabb	Clinical. Sleep disorders in Parkinson's disease: the nursing role	Incorrect intervention	Full-text
22	2001	Del Ser	Clinical and pathologic features of two groups of patients with dementia with Lewy bodies: effect of coexisting Alzheimer-type lesion load	Incorrect intervention	Full-text
23	2001	Rigby	Parkinson's disease -- continence management	review	Full-text
24	2002	Caap-Ahlgren	Older Swedish women's experiences of living with symptoms related to Parkinson's disease	Missing outcome data	Full-text
25	2002	Morgan	Review: pharmacological and non-pharmacological interventions improve outcomes in patients with dementia and their caregivers	Incorrect intervention	Full-text
26	2003	Amarenco	Urodynamic effect of acute transcutaneous posterior tibial nerve stimulation in overactive bladder	Incorrect population	Full-text
27	2003	Calne	Nursing care of patients with late-stage Parkinson's disease	Missing outcome data	Full-text
28	2003	Chan	Clinical practice: therapeutic review. The art of treating Parkinson disease in the older patient	Missing outcome data	Full-text
29	2003	Hobson	The risk of bladder and autonomic dysfunction in a community cohort of Parkinson's disease patients and normal controls	Incorrect intervention	Full-text
30	2003	Levenson	Iron and Parkinson's disease: chelators to the rescue?	Incorrect intervention	Full-text
31	2004	Bennett	Can higher doses of oxybutynin improve efficacy in neurogenic bladder?	Incorrect intervention	Full-text
32	2004	Gage	Rehabilitation for Parkinson's disease: a systematic review of available evidence [with consumer summary]	review	Full-text
33	2004	Molyneux	The bioavailability of coenzyme Q10 supplements available in New Zealand differs markedly	Incorrect intervention	Full-text
34	2004	Welsh	Parkinson's disease and quality of life: issues and challenges beyond motor symptoms	review	Full-text
35	2005	Barabas	No association between elevated post-void residual volume and bacteriuria in residents of nursing homes	Incorrect intervention	Full-text
36	2005	Coggrave	Management of neurogenic bowel	Non-interventional study	Full-text
37	2005	Hahn	Sonographic assessment of urinary retention in multiple system atrophy and idiopathic Parkinson's disease	Incorrect intervention	Full-text
38	2005	Smidt	Effectiveness of exercise therapy: a best-evidence summary of systematic reviews	review	Full-text
39	2006	Allan	The prevalence of autonomic symptoms in dementia and their association with physical activity, activities of daily living and quality of life	Incorrect intervention	Full-text
40	2006	Bunting-Perry	Palliative care in Parkinson's disease: implications for neuroscience nursing	Incorrect intervention	Full-text
41	2006	Chaudhuri	International multicenter pilot study of the first comprehensive self-completed nonmotor symptoms questionnaire for Parkinson's disease: the NMSQuest study	Incorrect intervention	Full-text
42	2006	Craig	Controlled pilot study of the effects of neuromuscular therapy in patients with Parkinson's disease	Incorrect intervention	Full-text
43	2006	Herzog	Subthalamic stimulation modulates cortical control of urinary bladder in Parkinson's disease	Incorrect intervention	Full-text
44	2007	Balami	Parkinson's disease and sexuality	review	Full-text
45	2007	Brusa	Acute vs chronic effects of l-dopa on bladder function in patients with mild Parkinson disease	Incorrect intervention	Full-text
46	2007	Cakit	The effects of incremental speed-dependent treadmill training on postural instability and fear of falling in Parkinson's disease [with consumer summary]	Missing outcome data	Full-text
47	2007	Cersosimo	Bilateral STN-DBS fails to improve non-motor fluctuations in a PD patient	Missing outcome data	Full-text
48	2007	Ferreira	Therapeutic interventions for sleep disorders in Parkinson's disease	review	Full-text
49	2007	Kwakkel	Impact of physical therapy for Parkinson's disease: a critical review of the literature	review	Full-text
50	2007	Lippa	A 75-year-old man with cognitive impairment and gait changes	Incorrect intervention	Full-text
51	2008	Carter	Do motor and nonmotor symptoms in PD patients predict caregiver strain and depression?	Incorrect intervention	Full-text
52	2008	Coggrave	Neurogenic continence. Part 3: bowel management strategies	Incorrect population	Full-text
53	2008	Goodwin	The effectiveness of exercise interventions for people with Parkinson's disease: a systematic review and meta-analysis	review	Full-text
54	2008	Hermanns	Parkinson's focus	review	Full-text
55	2008	Herzog	Improved sensory gating of urinary bladder afferents in Parkinson's disease following subthalamic stimulation	Incorrect intervention	Full-text
56	2008	Hodgkinson	A systematic review of the effect of educational interventions for urinary and faecal incontinence by health care staff/carers/clients in aged care, on level of knowledge, frequency of incontinence episodes and hours spent on the management of incontinence episodes	review	Full-text
57	2008	Lay	New hope for Parkinson's: this disease strikes people at younger ages than ever before, but powerful treatments are on the horizon	Non-interventional study	Full-text
58	2008	Lee	Delayed neurological sequelae after carbon monoxide poisoning	Incorrect intervention	Full-text
59	2008	Pankratz	Clinical correlates of depressive symptoms in familial Parkinson's disease	Non-interventional study	Full-text
60	2008	Pellatt	Neurogenic continence. Part 1: pathophysiology and quality of life	review	Full-text
61	2009	Barone	The PRIAMO study: A multicenter assessment of nonmotor symptoms and their impact on quality of life in Parkinson's disease	Incorrect intervention	Full-text
62	2009	Christiansen	Walking economy in people with Parkinson's disease	Non-interventional study	Full-text
63	2009	Di Benedetto	The management of adult neurogenic lower urinary tract dysfunction	review	Full-text
64	2009	Evatt	Dysautonomia rating scales in Parkinson's disease: sialorrhea, dysphagia, and constipation--critique and recommendations by movement disorders task force on rating scales for Parkinson's disease	Incorrect intervention	Full-text
65	2009	Fujimoto	Management of non-motor complications in Parkinson's disease	Missing outcome data	Full-text
66	2009	Guo	Group education with personal rehabilitation for idiopathic Parkinson's disease	Incorrect intervention	Full-text
67	2009	Honig	Intrajejunal levodopa infusion in Parkinson's disease: a pilot multicenter study of effects on nonmotor symptoms and quality of life	Incorrect intervention	Full-text
68	2009	Kabay	Acute urodynamic effects of percutaneous posterior tibial nerve stimulation on neurogenic detrusor overactivity in patients with Parkinson's disease	Incorrect intervention	Full-text
69	2009	Mostile	Treatment of dysautonomia associated with Parkinson's disease	Non-interventional study	Full-text
70	2009	Stewart	Aerobic fitness in people with Parkinson's disease: a review of the evidence	review	Full-text
71	2009	Zesiewicz	Potential influences of complementary therapy on motor and non-motor complications in Parkinson's disease	review	Full-text
72	2010	Bloomer	The practicalities of managing Parkinson's disease day and night	review	Full-text
73	2010	Carod-Artal	Psychometric properties of the SCOPA-AUT Brazilian Portuguese version	Incorrect intervention	Full-text
74	2010	Chaudhuri	The nondeclaration of nonmotor symptoms of Parkinson's disease to health care professionals: an international study using the nonmotor symptoms questionnaire	Incorrect intervention	Full-text
75	2010	Cubo	Motor laterality asymmetry and nonmotor symptoms in Parkinson's disease	Incorrect intervention	Full-text
76	2010	Filippin	Effects of treadmill-walking training with additional body load on quality of life in subjects with Parkinson's disease	Missing outcome data	Full-text
77	2010	Gibbons	Pharmacological treatments of postural hypotension	Incorrect population	Full-text
78	2010	Iacovelli	Bladder symptoms assessed with overactive bladder questionnaire in Parkinson's disease	Non-interventional study	Full-text
79	2010	Kulaksizoglu	Use of botulinim toxin-A for the treatment of overactive bladder symptoms in patients with Parkinsons's disease	Incorrect intervention	Full-text
80	2010	Lim	The nonmotor symptoms of Parkinson's disease--an overview	review	Full-text
81	2010	Pal	The impact of left prefrontal repetitive transcranial magnetic stimulation on depression in Parkinson's disease: a randomized, double-blind, placebo-controlled study	Missing outcome data	Full-text
82	2010	Prediger	Effects of caffeine in Parkinson's disease: from neuroprotection to the management of motor and non-motor symptoms	review	Full-text
83	2010	Smania	Effect of balance training on postural instability in patients with idiopathic Parkinson's disease	Missing outcome data	Full-text
84	2011	Altman	Caffeine in Parkinson's disease: A pilot open-label, dose-escalation study	Incorrect intervention	Full-text
85	2011	Aviles-Olmos	Urinary incontinence following deep brain stimulation of the pedunculopontine nucleus	Incorrect intervention	Full-text
86	2011	Brockmann	GBA-associated PD presents with nonmotor characteristics	Incorrect intervention	Full-text
87	2011	Gallo	PARKINSON'S DISEASE: A Comprehensive Approach to Exercise Prescription for the Health Fitness Professional	Incorrect intervention	Full-text
88	2011	Gerlach	Clinical problems in the hospitalized Parkinson's disease patient: Systematic review	review	Full-text
89	2011	Halim	Effect of deep brain stimulation on autonomic dysfunction in patients with Parkinson's disease	Incorrect intervention	Full-text
90	2011	Leggett	Stress and Burden Among Caregivers of Patients with Lewy Body Dementia	Non-interventional study	Full-text
91	2011	Nagel	Abstracts from the NIH Office of Research on Women's Health Eighth Annual Interdisciplinary Women's Health Research Symposium November 17, 2011	Conference abstract	Full-text
92	2011	Verhave	REM Sleep Behavior Disorder in the Marmoset MPTP Model of Early Parkinson Disease	Animal Study	Full-text
93	2011	Vivas	Aquatic therapy versus conventional land-based therapy for Parkinson's disease: an open-label pilot study	Missing outcome data	Full-text
94	2012	Aydın	Parkinson's disease is a risk factor for late onset hypogonadism: a cross-sectional, controlled study	Non-English Papers	Full-text
95	2012	Barbano	New triggers and non-motor findings in a family with rapid-onset dystonia-parkinsonism	Incorrect population	Full-text
96	2012	Berganzo	SCOPA-AUT scale in different parkinsonisms and its correlation with (123) I-MIBG cardiac scintigraphy	Incorrect intervention	Full-text
97	2012	Chiba	Retrospective survey of prodromal symptoms in dementia with Lewy bodies: comparison with Alzheimer's disease	Incorrect intervention	Full-text
98	2012	Colgrove	Effect of yoga on motor function in people with Parkinson's disease: a randomized, controlled pilot study	Missing outcome data	Full-text
99	2012	Cupidi	Sleep quality in caregivers of patients with Alzheimer's disease and Parkinson's disease and its relationship to quality of life	Incorrect intervention	Full-text
100	2012	Fasano	Intrajejunal levodopa infusion in advanced Parkinson's disease: long-term effects on motor and non-motor symptoms and impact on patient's and caregiver's quality of life	Incorrect intervention	Full-text
101	2012	Gallagher	Validation of the MDS-UPDRS Part I for nonmotor symptoms in Parkinson's disease	Incorrect intervention	Full-text
102	2012	Gregory	Improving sleep management in people with Parkinson's	Incorrect intervention	Full-text
103	2012	Hall	Characteristics of persons with overactive bladder of presumed neurologic origin: results from the Boston Area Community Health (BACH) survey	Incorrect population	Full-text
104	2012	Hinnell	Nonmotor versus motor symptoms: how much do they matter to health status in Parkinson's disease?	Incorrect intervention	Full-text
105	2012	Leonardi	Relationships between disability, quality of life and prevalence of nonmotor symptoms in Parkinson's disease	Non-interventional study	Full-text
106	2012	Myöhänen	A prolyl oligopeptidase inhibitor, KYP-2047, reduces [alpha]-synuclein protein levels and aggregates in cellular and animal models of Parkinson's disease	Non-interventional study	Full-text
107	2012	Peppe	Deep brain stimulation of pedunculopontine tegmental nucleus: role in sleep modulation in advanced Parkinson disease patients-one-year follow-up	Incorrect intervention	Full-text
108	2012	Pompeu	Effect of Nintendo Wii-based motor and cognitive training on activities of daily living in patients with Parkinson's disease: a randomised clinical trial	Missing outcome data	Full-text
109	2012	Sitja Rabert	Whole-body vibration training for patients with neurodegenerative disease (Cochrane review) [with consumer summary]	review	Full-text
110	2012	Stack	The PIT SToPP trial: a feasibility randomised controlled trial of home-based physiotherapy for people with Parkinson's disease using video-based measures to preserve assessor blinding	Missing outcome data	Full-text
111	2012	Vaughan	What is the best approach for treating urinary incontinence in Parkinson's disease?	review	Full-text
112	2013	Amano	Ambulation and Parkinson disease	review	Full-text
113	2013	Antonini	Dopaminergic treatment and nonmotor features of Parkinson disease: The horse lives	Non-interventional study	Full-text
114	2013	Campos-Sousa	Urinary dysfunction with detrusor hyperactivity in women with Parkinson's disease cannot be blamed as a factor of worsening motor performance	Incorrect intervention	Full-text
115	2013	Carod-Artal	Burden and health-related quality of life among caregivers of Brazilian Parkinson's disease patients	Incorrect intervention	Full-text
116	2013	Choi	Therapeutic effects of Tai Chi in patients with Parkinson's disease	Missing outcome data	Full-text
117	2013	Chou	The MDS-UPDRS tracks motor and non-motor improvement due to subthalamic nucleus deep brain stimulation in Parkinson disease	Incorrect intervention	Full-text
118	2013	Coggrave	Management of faecal incontinence and constipation in adults with central neurological diseases	Incorrect population	Full-text
119	2013	Combs	Community-based group exercise for persons with Parkinson disease: a randomized controlled trial	Missing outcome data	Full-text
120	2013	Erro	Non-motor symptoms in early Parkinson's disease: a 2-year follow-up study on previously untreated patients	Incorrect intervention	Full-text
121	2013	Ginsberg	The Epidemiology and Pathophysiology of Neurogenic Bladder	Non-interventional study	Full-text
122	2013	Huang	Neuroimaging Markers of Motor and Nonmotor Features of Parkinson's Disease: An	Non-interventional study	Full-text
123	2013	Kasten	Cohort Profile: A population-based cohort to study non-motor symptoms in parkinsonism (EPIPARK)	Non-interventional study	Full-text
124	2013	Lang	Movement Disorder Society Unified Parkinson Disease Rating Scale experiences in daily living: Longitudinal changes and correlation with other assessments	Non-interventional study	Full-text
125	2013	Macpherson	Understanding patients with Parkinson's disease	Incorrect intervention	Full-text
126	2013	Shirota	Supplementary motor area stimulation for Parkinson disease: a randomized controlled study	Missing outcome data	Full-text
127	2013	Tetsuya	High Prevalence of Gastroesophageal Reflux Disease in Parkinson's Disease: A Questionnaire-Based Study	Incorrect intervention	Full-text
128	2013	Tomlinson	Physiotherapy versus placebo or no intervention in Parkinson's disease (Cochrane review) [with consumer summary]	review	Full-text
129	2013	van der Kolk	Effects of exercise on mobility in people with Parkinson's disease	review	Full-text
130	2013	van der Marck	Integrated multidisciplinary care in Parkinson's disease: a non-randomised, controlled trial (IMPACT)	Missing outcome data	Full-text
131	2013	van Nimwegen	Promotion of physical activity and fitness in sedentary patients with Parkinson's disease: randomised controlled trial [with consumer summary]	Missing outcome data	Full-text
132	2013	Volpe	A comparison of Irish set dancing and exercises for people with Parkinson's disease: a phase II feasibility study	Missing outcome data	Full-text
133	2014	Augustine	Sex differences in clinical features of early, treated parkinson disease	Incorrect intervention	Full-text
134	2014	Barry	The role of exergaming in Parkinson's disease rehabilitation: a systematic review of the evidence	review	Full-text
135	2014	Bega	A review of the clinical evidence for complementary and alternative therapies in Parkinson's disease	review	Full-text
136	2014	Bega	Complementary and alternative management of Parkinson's disease: an evidence-based review of eastern influenced practices	review	Full-text
137	2014	Brigo	Differentiating drug-induced parkinsonism from Parkinson's disease: an update on non-motor symptoms and investigations	review	Full-text
138	2014	brsc	Impact of specific physcail therapy treatment on the health of patients with Parkinson's disease	review	Full-text
139	2014	Cugusi	Effects of an adapted physical activity program on motor and non-motor functions and quality of life in patients with Parkinson's disease	Missing outcome data	Full-text
140	2014	Cury	Effects of deep brain stimulation on pain and other nonmotor symptoms in Parkinson disease	Incorrect intervention	Full-text
141	2014	Duncan	Health-related quality of life in early Parkinson's disease: the impact of nonmotor symptoms	Incorrect intervention	Full-text
142	2014	Ferreira	Sleep disturbances in drug naïve Parkinson's disease (PD) patients and effect of levodopa on sleep	Incorrect intervention	Full-text
143	2014	Forbes	Light therapy for improving cognition, activities of daily living, sleep, challenging behaviour, and psychiatric disturbances in dementia	review	Full-text
144	2014	Goldman	Premotor and nonmotor features of Parkinson's disease	Incorrect intervention	Full-text
145	2014	Goldman	Relationships among cognitive impairment, sleep, and fatigue in Parkinson's disease using the MDS-UPDRS	Incorrect intervention	Full-text
146	2014	Gomes	Neurological status predicts response to alpha-blockers in men with voiding dysfunction and Parkinson's disease	Incorrect intervention	Full-text
147	2014	Jang	Safety and efficacy of recombinant human erythropoietin treatment of non-motor symptoms in Parkinson's disease	Incorrect intervention	Full-text
148	2014	Keus	European physiotherapy guideline for Parkinson's disease	Non-interventional study	Full-text
149	2014	Lee	Mind‐body movement therapies for Parkinson's disease	Incorrect intervention	Full-text
150	2014	Morberg	The impact of high intensity physical training on motor and non-motor symptoms in patients with Parkinson's disease (PIP): a preliminary study	Missing outcome data	Full-text
151	2014	Park	Effects of a formal exercise program on Parkinson's disease: a pilot study using a delayed start design	Missing outcome data	Full-text
152	2014	Tambosco	Effort training in Parkinson's disease: a systematic review	review	Full-text
153	2014	Volpe	Comparing the effects of hydrotherapy and land-based therapy on balance in patients with Parkinson's disease: a randomized controlled pilot study [with consumer summary]	Missing outcome data	Full-text
154	2015	Abbruzzese	Clinical variables associated with treatment changes in Parkinson's disease: results from the longitudinal phase of the REASON study	Incorrect intervention	Full-text
155	2015	Alves da Rocha	Complementary physical therapies for movement disorders in Parkinson's disease: a systematic review [with consumer summary]	review	Full-text
156	2015	Antonini	Effects of rotigotine transdermal patch in patients with Parkinson's disease presenting with non-motor symptoms - results of a double-blind, randomized, placebo-controlled trial	Incorrect intervention	Full-text
157	2015	Antonini	Global long-term study on motor and non-motor symptoms and safety of levodopa-carbidopa intestinal gel in routine care of advanced Parkinson's disease patients; 12-month interim outcomes	Incorrect intervention	Full-text
158	2015	Ayeleke	Pelvic floor muscle training added to another active treatment versus the same active treatment alone for urinary incontinence in women	review	Full-text
159	2015	Bohlega	Levodopa-Carbidopa Intestinal Gel Infusion Therapy in Advanced Parkinson's Disease: Single Middle Eastern Center Experience	Incorrect intervention	Full-text
160	2015	Canning	Exercise for falls prevention in Parkinson disease: a randomized controlled trial	Missing outcome data	Full-text
161	2015	Carvalho	Comparison of strength training, aerobic training, and additional physical therapy as supplementary treatments for Parkinson's disease: pilot study	Missing outcome data	Full-text
162	2015	Cilia	Parkinson's disease beyond 20 years	Incorrect intervention	Full-text
163	2015	Conradsson	The effects of highly challenging balance training in elderly with Parkinson's disease: a randomized controlled trial	Missing outcome data	Full-text
164	2015	Cruickshank	A systematic review and meta-analysis of strength training in individuals with multiple sclerosis or Parkinson disease	review	Full-text
165	2015	Cugusi	Effects of a Nordic Walking program on motor and non-motor symptoms, functional performance and body composition in patients with Parkinson's disease	Missing outcome data	Full-text
166	2015	Dashtipour	Effect of exercise on motor and nonmotor symptoms of Parkinson's disease	Missing outcome data	Full-text
167	2015	Erro	Nonmotor predictors for levodopa requirement in de novo patients with Parkinson's disease	Incorrect intervention	Full-text
168	2015	Fauser	Intraindividual Variability of Nonmotor Fluctuations in Advanced Parkinson's Disease	Incorrect intervention	Full-text
169	2015	Forbes	Exercise programs for people with dementia	review	Full-text
170	2015	Frazzitta	Intensive rehabilitation treatment in early Parkinson's disease: a randomized pilot study with a 2-year follow-up	Incorrect intervention	Full-text
171	2015	Hajebrahimi	Non‐drug treatment for lower urinary tract symptoms in women with voiding dysfunction	Incorrect population	Full-text
172	2015	Hashimoto	Effects of dance on motor functions, cognitive functions, and mental symptoms of Parkinson's disease: a quasi-randomized pilot trial	Missing outcome data	Full-text
173	2015	Hou	Status quo and prospect of rehabilitation exercise training of patients with Parkinson's disease	Review	Full-text
174	2015	Jain	Patterns of Motor and Non-Motor Features in Medication-Naïve Parkinsonism	Non-interventional study	Full-text
175	2015	Kadastik-Eerme	Health-related quality of life in Parkinson's disease: a cross-sectional study focusing on non-motor symptoms	Non-interventional study	Full-text
176	2015	Kalron	Efficacy of exercise intervention programs on cognition in people suffering from multiple sclerosis, stroke and Parkinson's disease: a systematic review and meta-analysis of current evidence	review	Full-text
177	2015	LaRocco	Unmasking nonmotor symptoms of Parkinson disease	Non-interventional study	Full-text
178	2015	Li	Comparative analysis of herbal paste of Tonifying Kidney and Filling Marrow and Relaxing Vein in improving symptoms of patients with Parkinson's Disease	Study protocol	Full-text
179	2015	Martinez-Martin	Assessing the non-motor symptoms of Parkinson's disease: MDS-UPDRS and NMS Scale	Incorrect intervention	Full-text
180	2015	McNeely	Impacts of dance on non-motor symptoms, participation, and quality of life in Parkinson disease and healthy older adults	review	Full-text
181	2015	Monticone	In-patient multidisciplinary rehabilitation for Parkinson's disease: a randomized controlled trial	Missing outcome data	Full-text
182	2015	Musante	Treatment of Overactive Bladder With Onabotulinumtoxin-A in Elderly Patients With Central Nervous System Disorders	Incorrect intervention	Full-text
183	2015	Oh	High Frequency Repetitive Transcranial Magnetic Stimulation for Freezing of Gait and Nonmotor Symptoms in Parkinson's Disease	Study protocol	Full-text
184	2015	Schrag	New clinical trials for nonmotor manifestations of Parkinson's disease	review	Full-text
185	2015	Shanahan	Dance for people with Parkinson's disease: what is the evidence telling us?	review	Full-text
186	2015	Sharma	A randomized controlled pilot study of the therapeutic effects of yoga in people with Parkinson's disease	Missing outcome data	Full-text
187	2015	Sturkenboom	Economic evaluation of occupational therapy in Parkinson's disease: a randomized controlled trial	Missing outcome data	Full-text
188	2015	Teixeira-Machado	Feldenkrais method-based exercise improves quality of life in individuals with Parkinson's disease: a controlled, randomized clinical trial	Missing outcome data	Full-text
189	2015	Uhrbrand	Parkinson's disease and intensive exercise therapy -- a systematic review and meta-analysis of randomized controlled trials	review	Full-text
190	2015	Xiao	Efficacy of Invigorating the Kidney and Marrow in treatment of motor and non-motor symptoms in Parkinson disease	Study protocol	Full-text
191	2015	Yang	Association of the COQ2 V393A Variant with Parkinson's Disease: A Case-Control Study and Meta-Analysis	Incorrect intervention	Full-text
192	2015	Yang	The efficacy of traditional Chinese medical exercise for Parkinson's disease: a systematic review and meta-analysis	review	Full-text
193	2016	Arcolin	Intensive cycle ergometer training improves gait speed and endurance in patients with Parkinson's disease: a comparison with treadmill training	Missing outcome data	Full-text
194	2016	Bonnet	Motor and non-motor symptoms in functional parkinsonism responsive to transcranial magnetic stimulation: a case report	Non-interventional study	Full-text
195	2016	Buchman	Incident parkinsonism in older adults without Parkinson disease	Incorrect population	Full-text
196	2016	Bugalho	Non-Motor symptoms in Portuguese Parkinson's Disease patients: correlation and impact on Quality of Life and Activities of Daily Living	Incorrect intervention	Full-text
197	2016	Burckhardt	Omega‐3 fatty acids for the treatment of dementia	Incorrect intervention	Full-text
198	2016	Choi	Effects of therapeutic Tai Chi on functional fitness and activities of daily living in patients with Parkinson disease	Missing outcome data	Full-text
199	2016	Chung	Effectiveness of resistance training on muscle strength and physical function in people with Parkinson's disease: a systematic review and meta-analysis [with consumer summary]	review	Full-text
200	2016	Criaud	Contribution of insula in Parkinson's disease: A quantitative meta-analysis study	review	Full-text
201	2016	Cusso	The impact of physical activity on non-motor symptoms in Parkinson's disease: a systematic review	review	Full-text
202	2016	da Silva	Effects of physical exercise based rehabilitation programs on quality of life in Parkinson's disease patients: a systematic review of randomized controlled trials	review	Full-text
203	2016	Dafsari	Beneficial Effects of Bilateral Subthalamic Stimulation on Non-Motor Symptoms in Parkinson's Disease	Incorrect intervention	Full-text
204	2016	De Rosa	Non-motor symptoms and cardiac innervation in SYNJ1-related parkinsonism	Incorrect intervention	Full-text
205	2016	Elsner	Transcranial direct current stimulation (tDCS) for idiopathic Parkinson's disease	review	Full-text
206	2016	Eugster	Deep brain stimulation and sleep-wake functions in Parkinson's disease: A systematic review	review	Full-text
207	2016	Grün	Contributory Factors to Caregiver Burden in Parkinson Disease	Missing outcome data	Full-text
208	2016	Jafari	MDS-UPDRS to assess non-motor symptoms after STN DBS for Parkinson's disease	Non-interventional study	Full-text
209	2016	Kabay	The Clinical and Urodynamic Results of Percutaneous Posterior Tibial Nerve Stimulation on Neurogenic Detrusor Overactivity in Patients With Parkinson's Disease	Incorrect intervention	Full-text
210	2016	Mano	Anatomo-functional basis of nonmotor symptoms in Parkinson disease	Incorrect intervention	Full-text
211	2016	Moriarty	The Experience of Women Who Care for Spouses With Parkinson's Disease and Lower Urinary Tract Symptoms	Non-interventional study	Full-text
212	2016	Subramanian	Functional magnetic resonance imaging neurofeedback-guided motor imagery training and motor training for parkinson's disease: randomized trial	Incorrect intervention	Full-text
213	2016	Wilkinson	A durable gain in motor and non-motor symptoms of Parkinson's Disease following repeated caloric vestibular stimulation: A single-case study	Missing outcome data	Full-text
214	2016	Yang	Home-based virtual reality balance training and conventional balance training in Parkinson's disease: a randomized controlled trial	Missing outcome data	Full-text
215	2016	Yang	Pramipexole increases go timeouts but not No-go errors in healthy volunteers	Incorrect population	Full-text
216	2017	Anderson	Deep Brain Stimulation in Parkinson’s Disease: New and Emerging Targets for Refractory Motor and Nonmotor Symptoms	review	Full-text
217	2017	Antonini	Levodopa-carbidopa intestinal gel in advanced Parkinson's: Final results of the GLORIA registry	Incorrect intervention	Full-text
218	2017	Averbeck	Management of LUTS in patients with dementia and associated disorders	review	Full-text
219	2017	Bhat	Effects of repetetive transcranial magnetic stimulation at three cortical sites in Parkinson's disease: a randomized study	review	Full-text
220	2017	Bohingamu Mudiyanselage	Cost of Living with Parkinson’s Disease over 12 Months in Australia: A Prospective Cohort Study	review	Full-text
221	2017	Bombieri	Walking on four limbs: A systematic review of Nordic Walking in Parkinson disease	review	Full-text
222	2017	Bradley	Longitudinal associations between mental health conditions and overactive bladder in women veterans	Incorrect intervention	Full-text
223	2017	Brodsky	Clinical outcomes of asleep vs awake deep brain stimulation for Parkinson disease	Incorrect intervention	Full-text
224	2017	Bueno	Comparison of three physical therapy interventions with an emphasis on the gait of individuals with Parkinson's disease	Missing outcome data	Full-text
225	2017	Chen	Evaluation of PDQ-8 and its relationship with PDQ-39 in China: a three-year longitudinal study	Missing outcome data	Full-text
226	2017	Cheng	Effects of curved-walking training on curved-walking performance and freezing of gait in individuals with Parkinson's disease: a randomized controlled trial	Missing outcome data	Full-text
227	2017	ChiCTR‐IPR‐17010388	the effects of group-based vs individual-based Tai Chi training for motor and non-motor symptoms in patients with Parkinson's disease	Missing outcome data	Full-text
228	2017	Christiansen	Factors Associated With Ambulatory Activity in De Novo Parkinson Disease	Non-interventional study	Full-text
229	2017	Corallo	Observational study of quality of life of Parkinson's patients and their caregivers	Missing outcome data	Full-text
230	2017	Cugusi	Nordic walking for the management of people with Parkinson disease: a systematic review	review	Full-text
231	2017	Dipasquale	Physical therapy versus a general exercise programme in patients with Hoehn Yahr stage II Parkinson's disease: a randomized controlled trial	Missing outcome data	Full-text
232	2017	Fabbri	Response of non-motor symptoms to levodopa in late-stage Parkinson's disease: Results of a levodopa challenge test	Incorrect intervention	Full-text
233	2017	Fabbri	Acute response of non-motor symptoms to subthalamic deep brain stimulation in Parkinson's disease	Incorrect intervention	Full-text
234	2017	Gökçal	Motor and Non-Motor Symptoms in Parkinson's Disease: Effects on Quality of Life	Incorrect intervention	Full-text
235	2017	Guerra de Oliveira Gondim	Individualized guidance and telephone monitoring in a self-supervised home-based physiotherapeutic program in Parkinson	Missing outcome data	Full-text
236	2017	Lee	A meta-analysis of nonpharmacological interventions for people with Parkinson's disease	review	Full-text
237	2017	Maidan	Disparate effects of training on brain activation in Parkinson disease	Incorrect intervention	Full-text
238	2017	Mazzone	Effects of deep brain stimulation (DBS) of the pedunculopontine nucleus (PPTG) of the reticular activating system (RAS) in Parkinson's disease (PD): motor and non motor benefits	Incorrect intervention	Full-text
239	2017	Nagayama	Anhedonia and its correlation with clinical aspects in Parkinson's disease	Non-interventional study	Full-text
240	2017	Null	Nutrition and Lifestyle Intervention on Mood and Neurological Disorders	Non-interventional study	Full-text
241	2017	Palamara	Land plus aquatic therapy versus land-based rehabilitation alone for the treatment of balance dysfunction in Parkinson disease: a randomized controlled study with 6-month follow-up	Missing outcome data	Full-text
242	2017	Postuma	Caffeine as symptomatic treatment for Parkinson disease (Cafe-PD)	Incorrect intervention	Full-text
243	2017	Price	Mortality in dementia with Lewy bodies compared with Alzheimer's dementia: a retrospective naturalistic cohort study	Incorrect intervention	Full-text
244	2017	Song	The impact of Tai Chi and Qigong mind-body exercises on motor and non-motor function and quality of life in Parkinson's disease: A systematic review and meta-analysis	review	Full-text
245	2017	Swank	Auditing the Physical Activity and Parkinson Disease Literature Using the Behavioral Epidemiologic Framework	review	Full-text
246	2017	Wu	Effectiveness of physical activity on patients with depression and Parkinson's disease: A systematic review	review	Full-text
247	2017	Wu	Nonmotor Symptoms of Parkinson’s Disease	Non-interventional study	Full-text
248	2017	Yang	The Effects of Group-Based versus Individual-Based Tai Chi Training on Nonmotor Symptoms in Patients with Mild to Moderate Parkinson's Disease: a Randomized Controlled Pilot Trial	Missing outcome data	Full-text
249	2017	Zhao	Effects of coordination and manipulation therapy for patients with Parkinson disease	Missing outcome data	Full-text
250	2018	Cattaneo	Safinamide improves activities of daily living in Parkinson's Disease patients with motor and non-motor fluctuations	Incorrect intervention	Full-text
251	2018	[No author]	Anticholinergic drugs linked with dementia	Incorrect intervention	Full-text
252	2018	Alzahrani	Cognitive Rehabilitation in Parkinson's Disease: A Systematic Review	review	Full-text
253	2018	Athauda	What Effects Might Exenatide have on Non-Motor Symptoms in Parkinson's Disease: A Post Hoc Analysis	Incorrect intervention	Full-text
254	2018	Bhalsing	Role of physical activity in Parkinson's disease	review	Full-text
255	2018	Cattaneo	Long-term Efficacy of Safinamide on Parkinson's Disease Chronic Pain	Missing outcome data	Full-text
256	2018	Chaplin	Diagnosis and management of Parkinson's disease in adults	Missing outcome data	Full-text
257	2018	Choi	Factors associated with freezing of gait in patients with Parkinson's disease	Incorrect intervention	Full-text
258	2018	Chou	The spectrum of "off" in Parkinson's disease: What have we learned over 40 years?	Incorrect intervention	Full-text
259	2018	Collins	The Effects of Pelvic Floor Muscle Training versus Non-Pelvic Floor Muscle Training Interventions on Quality of Life and Pelvic Floor Strength in Individuals with Neurogenic Bladder: A Meta-Analysis	review	Full-text
260	2018	Connors	Non-pharmacological interventions for Lewy body dementia: a systematic review	review	Full-text
261	2018	Dafsari	Non-motor outcomes of subthalamic stimulation in Parkinson's disease depend on location of active contacts	Incorrect intervention	Full-text
262	2018	Dafsari	Nonmotor symptoms evolution during 24 months of bilateral subthalamic stimulation in Parkinson's disease	Incorrect intervention	Full-text
263	2018	Dafsari	Short-term quality of life after subthalamic stimulation depends on non-motor symptoms in Parkinson's disease	Incorrect intervention	Full-text
264	2018	Estupinan	Parkinson's Disease: Part 2 Palliation for Common Nonmotor Symptoms #362	Missing outcome data	Full-text
265	2018	Jang	Efficacy of Yokukansankachimpihange on sleep disturbance in Parkinson's disease: A study protocol of a randomized, double blind, placebo-controlled pilot trial	Incorrect intervention	Full-text
266	2018	Jang	Potential Application of Yokukansan as a Remedy for Parkinson's Disease	Incorrect intervention	Full-text
267	2018	Lee	Urinary Dysfunctions and Post-Void Residual Urine in Typical and Atypical Parkinson Diseases	Non-interventional study	Full-text
268	2018	Mohammadpour	Effects of a combined aerobic and resistance exercise program on the quality of life and motor function of elderly men with Parkinson's disease	Missing outcome data	Full-text
269	2018	Morrin	Systematic review of the efficacy of non-pharmacological interventions in people with Lewy body dementia	review	Full-text
270	2018	Pagnussat	Plantar stimulation in Parkinsonians: from biomarkers to mobility -- randomized controlled trial	Missing outcome data	Full-text
271	2018	Palma	Treatment of autonomic dysfunction in Parkinson disease and other synucleinopathies	review	Full-text
272	2018	Tollar	A high-intensity multi-component agility intervention improves Parkinson's patients' clinical and motor symptoms	Missing outcome data	Full-text
273	2018	Van Uem	The association between objectively measured physical activity, depression, cognition, and health-related quality of life in Parkinson's disease	Missing outcome data	Full-text
274	2018	Vergara-Diaz	Tai Chi for reducing dual-task gait variability, a potential mediator of fall risk in Parkinson's disease: a pilot randomized controlled trial	Missing outcome data	Full-text
275	2018	Yokoe	The optimal stimulation site for high-frequency repetitive transcranial magnetic stimulation in Parkinson's disease: A double-blind crossover pilot study	Missing outcome data	Full-text
276	2018	Yotnuengnit	Effects of transcranial direct current stimulation plus physical therapy on gait in patients with Parkinson disease: a randomized controlled trial	Missing outcome data	Full-text
277	2019	Harper	Non-Motor Symptoms after One Week of High Cadence Cycling in Parkinson's Disease	Missing outcome data	Full-text
278	2019	Simuni	A Phase 3 study of isradipine as a disease modifying agent in patients with early Parkinson's disease (STEADY-PD III)	Conference abstract	Full-text
279	2019	Oonk	The effect of a structured medication review on quality of life in Parkinson's disease: the study protocol	Study protocol	Full-text
280	2019	Abraham	“Will you draw me a pelvis? Dynamic neuro-cognitive imagery improves pelvic schema and graphic-metric representation in people with Parkinsonʼs Disease: a randomized controlled trial	Incorrect intervention	Full-text
281	2019	Aldaz	Non-motor symptoms in Huntington's disease: a comparative study with Parkinson's disease	Incorrect intervention	Full-text
282	2019	Ambrosio	Influencing factors when living with Parkinson's disease: A cross-sectional study	Incorrect intervention	Full-text
283	2019	Atan	Effects of different percentages of body weight-supported treadmill training in Parkinson's disease: a double-blind randomized controlled trial	Missing outcome data	Full-text
284	2019	Banks	Non-motor predictors of freezing of gait in Parkinson's disease	Incorrect intervention	Full-text
285	2019	Bianchi	Efficacy of safinamide on non-motor symptoms in a cohort of patients affected by idiopathic Parkinson's disease	Incorrect intervention	Full-text
286	2019	Bonello	Repetitive transcranial magnetic stimulation (rTMS) for the treatment of pain in Parkinson's Disease-an open-label study	Missing outcome data	Full-text
287	2019	Bueno	Effectiveness of acute transcranial direct current stimulation on non-motor and motor symptoms in Parkinson's disease	Missing outcome data	Full-text
288	2019	Calabro	Walking to your right music: a randomized controlled trial on the novel use of treadmill plus music in Parkinson's disease	Missing outcome data	Full-text
289	2019	Capecci	Clinical effects of robot-assisted gait training and treadmill training for Parkinson's disease. A randomized controlled trial	Missing outcome data	Full-text
290	2019	Cheung	Effects of yoga on oxidative stress, motor function, and nonmotor symptoms in Parkinson's disease: a pilot randomized controlled trial	Missing outcome data	Full-text
291	2019	Choi	Analysis of characteristics affecting instrumental activities of daily living in Parkinson's disease patients without dementia	Incorrect intervention	Full-text
292	2019	Çınar	Neuroprotective Treatments in Parkinson's Disease	review	Full-text
293	2019	Clerici	Land plus aquatic therapy versus land-based rehabilitation alone for the treatment of freezing of gait in Parkinson disease: a randomized, controlled study	Missing outcome data	Full-text
294	2019	Cugusi	Aquatic exercise improves motor impairments in people with Parkinson's disease, with similar or greater benefits than land-based exercise: a systematic review	review	Full-text
295	2019	Cugusi	Aquatic exercise improves motor impairments in people with Parkinson's disease, with similar or greater benefits than land-based exercise: a systematic review [with consumer summary]	review	Full-text
296	2019	da Silva Rocha Paz	Treadmill training and kinesiotherapy versus conventional physiotherapy in Parkinson's disease: a pragmatic study	Missing outcome data	Full-text
297	2019	Daneshvar	Comparison of the effect of 8-week rebound therapy-based exercise program and weight-supported exercises on the range of motion, proprioception, and the quality of life in patients with Parkinson's disease	Missing outcome data	Full-text
298	2019	Dulski	The impact of subthalamic deep brain stimulation on sleep and other non-motor symptoms in Parkinson's disease	Incorrect intervention	Full-text
299	2019	Fei	The efficacy and safety of rotigotine transdermal patch for the treatment of sleep disorders in Parkinson's disease: a meta-analysis	Incorrect intervention	Full-text
300	2019	Godinho	Stereotactic Lesion in the Forel's Field H: A 2-Years Prospective Open-Label Study on Motor and Nonmotor Symptoms, Neuropsychological Functions, and Quality of Life in Parkinson Disease	Incorrect intervention	Full-text
301	2019	Grimes	Canadian guideline for Parkinson disease	Missing outcome data	Full-text
302	2019	Gupta	Urinary symptoms in patients with Parkinson's disease and progressive supranuclear palsy: Urodynamic findings and management of bladder dysfunction	Incorrect intervention	Full-text
303	2019	Hajebrahimi	Management of neurogenic bladder in patients with Parkinson's disease: A systematic review	review	Full-text
304	2019	Harper	Non-Motor Symptoms after One Week of High Cadence Cycling in Parkinson's Disease	Missing outcome data	Full-text
305	2019	Höglund	A 10-Year Follow-Up of Excessive Daytime Sleepiness in Parkinson's Disease	Incorrect intervention	Full-text
306	2019	Kampling	(Neuro)Psychological Interventions for Non-Motor Symptoms in the Treatment of Patients with Parkinson's Disease: a Systematic Umbrella Review	review	Full-text
307	2019	Leal	Low-volume resistance training improves the functional capacity of older individuals with Parkinson's disease	Missing outcome data	Full-text
308	2019	Lee	Unmet needs of people with Parkinson's disease: A cross‐sectional study	Incorrect intervention	Full-text
309	2019	Lehmann	Mindfulness Yoga Offers Relief from Depressive Symptoms in Parkinson's Disease, Study Finds	Non-interventional study	Full-text
310	2019	Marumoto	Inpatient multidisciplinary rehabilitation effects on the quality of life for Parkinson's disease: a quasi-randomized controlled trial	Missing outcome data	Full-text
311	2019	Nardone	Transcranial magnetic stimulation and bladder function: A systematic review	Incorrect intervention	Full-text
312	2019	Olivares	Occupational therapy with Nordic walking and therapeutic touch: A pilot study for multidisciplinary rehabilitation in Parkinson's disease	Missing outcome data	Full-text
313	2019	Park	Lack of association between dopamine transporter loss and non-motor symptoms in patients with Parkinson's disease: a detailed PET analysis of 12 striatal subregions	Incorrect intervention	Full-text
314	2019	Perrochon	Exercise-based games interventions at home in individuals with a neurological disease: a systematic review and meta-analysis	review	Full-text
315	2019	Sherrington	Exercise for preventing falls in older people living in the community	review	Full-text
316	2019	Stuckenschneider	The Effect of Different Exercise Modes on Domain-Specific Cognitive Function in Patients Suffering from Parkinson's Disease: A Systematic Review of Randomized Controlled Trials	review	Full-text
317	2019	Suarez-Iglesias	Benefits of Pilates in Parkinson's disease: a systematic review and meta-analysis	review	Full-text
318	2019	Tamtaji	Clinical and metabolic response to probiotic administration in people with Parkinson's disease: A randomized, double-blind, placebo-controlled trial	Incorrect intervention	Full-text
319	2019	Tollár	Two-Year Agility Maintenance Training Slows the Progression of Parkinsonian Symptoms	Missing outcome data	Full-text
320	2019	van der Kolk	Effectiveness of home-based and remotely supervised aerobic exercise in Parkinson's disease: a double-blind, randomised controlled trial [with consumer summary]	Missing outcome data	Full-text
321	2019	Wang	Systematic review of the pharmacoeconomics of Parkinson disease medications	review	Full-text
322	2020	Singh	Effects of Balance Training on Nonmotor Symptoms in Individuals with Parkinson Disease	Missing outcome data	Full-text
323	2020	Shah	Effect of physical therapy with music therapy on gait, balance and quality of life in parkinson’s disease	Missing outcome data	Full-text
324	2020	[No author]	Quick Studies	review	Full-text
325	2020	Amara	Randomized, Controlled Trial of Exercise on Objective and Subjective Sleep in Parkinson's Disease	Missing outcome data	Full-text
326	2020	Angelopoulou	Massage therapy as a complementary treatment for Parkinson's disease: A Systematic Literature Review	review	Full-text
327	2020	Armstrong	Diagnosis and Treatment of Parkinson Disease: A Review	review	Full-text
328	2020	Barnish	A systematic review of active group-based dance, singing, music therapy and theatrical interventions for quality of life, functional communication, speech, motor function and cognitive status in people with Parkinson's disease	review	Full-text
329	2020	Berti	Argentine tango in the care of Parkinson's disease: a systematic review and analysis of the intervention [with consumer summary]	review	Full-text
330	2020	Bishir	Sleep Deprivation and Neurological Disorders	review	Full-text
331	2020	Cancela	Effects of a High-Intensity Progressive-Cycle Program on Quality of Life and Motor Symptomatology in a Parkinson's Disease Population: A Pilot Randomized Controlled Trial	Missing outcome data	Full-text
332	2020	Carapellotti	The efficacy of dance for improving motor impairments, non-motor symptoms, and quality of life in Parkinson's disease: A systematic review and meta-analysis	review	Full-text
333	2020	Carroll	Is Aquatic Therapy Optimally Prescribed for Parkinson's Disease? A Systematic Review and Meta-Analysis	review	Full-text
334	2020	Chaudhuri	The movement disorder society nonmotor rating scale: Initial validation study	Incorrect intervention	Full-text
335	2020	Chen	Effect of exercise on quality of life in Parkinson's disease: a systematic review and meta-analysis	review	Full-text
336	2020	Cho	Mirabegron for treatment of overactive bladder symptoms in patients with Parkinson's disease: a double-blind, randomized placebo-controlled trial	Incorrect intervention	Full-text
337	2020	Choi	Exercise therapies for Parkinson's disease: a systematic review and meta-analysis	review	Full-text
338	2020	Coon	Predicting phenoconversion in pure autonomic failure	Incorrect intervention	Full-text
339	2020	Cubo	Effects of Motor Symptom Laterality on Clinical Manifestations and Quality of Life in Parkinson's Disease	Incorrect intervention	Full-text
340	2020	Dafsari	Beneficial nonmotor effects of subthalamic and pallidal neurostimulation in Parkinson's disease	Incorrect intervention	Full-text
341	2020	Dafsari	Beneficial effect of 24-month bilateral subthalamic stimulation on quality of sleep in Parkinson's disease	Incorrect intervention	Full-text
342	2020	De Rui	Parkinson's disease and the non-motor symptoms: hyposmia, weight loss, osteosarcopenia	Missing outcome data	Full-text
343	2020	De Santis	The motor and the non-motor outcomes of Nordic Walking in Parkinson's disease: A systematic review	review	Full-text
344	2020	de Santis	The motor and the non-motor outcomes of Nordic walking in Parkinson's disease: a systematic review [with consumer summary]	review	Full-text
345	2020	Deuel	Complementary Therapies in Parkinson Disease: a Review of Acupuncture, Tai Chi, Qi Gong, Yoga, and Cannabis	review	Full-text
346	2020	Donzuso	MRI of Motor and Nonmotor Therapy-Induced Complications in Parkinson's Disease	review	Full-text
347	2020	Funada	Bladder training for treating overactive bladder in adults	Incorrect population	Full-text
348	2020	Greenberg	Sacral Nerve Stimulation in Parkinson's Disease Patients With Overactive Bladder Symptoms	Incorrect intervention	Full-text
349	2020	Haddad	Nocturia and Nocturnal Polyuria in Neurological Patients: From Epidemiology to Treatment. A Systematic Review of the Literature	review	Full-text
350	2020	Hargreaves	Acupuncture for treating overactive bladder in adults	Incorrect population	Full-text
351	2020	Henry	The Relationship Between Parkinson's Disease Symptoms and Caregiver Quality of Life	Missing outcome data	Full-text
352	2020	Hommel	Optimizing Treatment in Undertreated Late-Stage Parkinsonism: A Pragmatic Randomized Trial	Incorrect intervention	Full-text
353	2020	McClurg	Stimulation of the tibial nerve: a protocol for a multicentred randomised controlled trial for urinary problems associated with Parkinson's disease-STARTUP	Study protocol	Full-text
354	2020	McDonald	Bladder training for urinary tract symptoms in Parkinson disease: A randomized controlled trial	Dupulicate recpords	Full-text
355	2020	Meng	Variable frequency stimulation of sacral neuromodulation in black-zone overactive bladder patients: a case report	Incorrect intervention	Full-text
356	2020	Moussa	Lower urinary tract dysfunction in common neurological diseases	Non-interventional study	Full-text
357	2020	Mutluay	Modelling Non-motor Symptoms of Parkinson's Disease: AAV Mediated Overexpression of Alpha-synuclein in Rat Hippocampus and Basal Ganglia	Non-interventional study	Full-text
358	2020	Pelosin	A multimodal training modulates short-afferent inhibition and improves complex walking in a cohort of faller older adults with an increased prevalence of Parkinson's disease	Missing outcome data	Full-text
359	2020	Tofani	Efficacy of occupational therapy interventions on quality of life in patients with Parkinson's disease: a systematic review and meta-analysis	review	Full-text
360	2020	Tüfekçioğlu	Factors Predicting Falls in Parkinson's Disease: Investigation of Motor, Non-motor Findings and Different Dual Task Activities	Incorrect intervention	Full-text
361	2020	Tunur	Augmented reality-based dance intervention for individuals with Parkinson's disease: A pilot study	Missing outcome data	Full-text
362	2020	Zesiewicz	Management of Early Parkinson Disease	review	Full-text
363	2020	Zhuang	Low-Frequency Repetitive Transcranial Magnetic Stimulation over Right Dorsolateral Prefrontal Cortex in Parkinson's Disease	Missing outcome data	Full-text
364	2021	ISRCTN11484954	Tibial nerve stimulation to improve bladder symptoms in Parkinson's	Ongoing study	Full-text
365	2021	Kabay	The Sustained Therapeutic Effects of Percutaneous Posterior Tibial Nerve Stimulation in the Treatment of Neurogenic Lower Urinary Tract Symptoms in Patients with Parkinson's Disease: 24-months Clinical and Urodynamic Results	Incorrect intervention	Full-text
366	2021	Lo Buono	Anxiety, depression, and quality of life in Parkinson's disease: the implications of multidisciplinary treatment	Missing outcome data	Full-text
367	2021	Aftanas	Clinical and Neurophysiological Effects of the Therapeutic Combination of High-Frequency Rhythmic Transcranial Magnetic Stimulation of the Motor and Frontal Cortex in Parkinson’s Disease	Missing outcome data	Full-text
368	2021	Ahmad	Oxybutynin-Induced Hyperthermia in a Patient With Parkinson's Disease	Incorrect intervention	Full-text
369	2021	Antonini	The Long-Term Impact of Levodopa/Carbidopa Intestinal Gel on 'Off'-time in Patients with Advanced Parkinson's Disease: A Systematic Review	review	Full-text
370	2021	Artusi	Safety and efficacy of tolcapone in Parkinson's disease: systematic review	review	Full-text
371	2021	Balci	Impact of the COVID-19 pandemic on physical activity, anxiety, and depression in patients with Parkinson's disease	Incorrect intervention	Full-text
372	2021	Baram	Effect of orofacial physiotherapeutic and hygiene interventions on oral health related quality of life in patients with Parkinson's disease. A randomised controlled trial	Incorrect intervention	Full-text
373	2021	Bargiotas	Sleep apnea syndrome and subthalamic stimulation in Parkinson's disease	Incorrect intervention	Full-text
374	2021	Bugalho	Objective sleep data as predictors of cognitive decline in dementia with Lewy Bodies and Parkinson's disease	Missing outcome data	Full-text
375	2021	Carvalho	Baduanjin Qigong Intervention by Telerehabilitation (TeleParkinson): A Proof-of-Concept Study in Parkinson's Disease	Missing outcome data	Full-text
376	2021	Chaudhuri	Prevalence of Non-motor Symptoms in Parkinson's Disease: A Study from South India	Incorrect intervention	Full-text
377	2021	Cleary	Neuromodulation Approaches in Parkinson's Disease Using Deep Brain Stimulation and Transcranial Magnetic Stimulation	Missing outcome data	Full-text
378	2021	Cristini	The effects of exercise on sleep quality in persons with Parkinson's disease: a systematic review with meta-analysis [with consumer summary]	review	Full-text
379	2021	Dauwan	Physical exercise improves quality of life, depressive symptoms, and cognition across chronic brain disorders: a transdiagnostic systematic review and meta-analysis of randomized controlled trials	review	Full-text
380	2021	Duncan	Role of the community nurse in Parkinson's disease and lower urinary disorders	Incorrect intervention	Full-text
381	2021	Estrada-Bellmann	Determinants of self-efficacy in patients with Parkinson's disease	Incorrect intervention	Full-text
382	2021	Garg	Teleneurorehabilitation Among Person with Parkinson's Disease in India: The Initial Experience and Barriers to Implementation	Missing outcome data	Full-text
383	2021	Georgiev	Long-term effect of bilateral STN-DBS on non-motor symptoms in Parkinson's disease: A four-year observational, prospective study	Incorrect intervention	Full-text
384	2021	Goldman	Interdisciplinary Education Improves Knowledge on Nonmotor Symptoms and Quality of Life in People With Parkinson's Disease...American Congress of Rehabilitation Medicine (ACRM) Annual Conference (Virtual), September 24−29, 2021	Conference abstract	Full-text
385	2021	Hasan	Efficacy of dance for Parkinson's disease: a pooled analysis of 372 patients	review	Full-text
386	2021	Iwasa	Differences in Home Health Nursing Care for Patients with Parkinson's Disease by Stage of Progress: Patients in Hoehn and Yahr Stages III, IV, and V	Non-interventional study	Full-text
387	2021	Kabay	The Sustained Therapeutic Effects of Percutaneous Posterior Tibial Nerve Stimulation in the Treatment of Neurogenic Lower Urinary Tract Symptoms in Patients with Parkinson's Disease: 24-months Clinical and Urodynamic Results	Incorrect intervention	Full-text
388	2021	Moratelli	Binary dance rhythm or Quaternary dance rhythm which has the greatest effect on non-motor symptoms of individuals with Parkinson's disease?	Missing outcome data	Full-text
389	2021	Nakano	Neural networks associated with quality of life in patients with Parkinson's disease	Non-interventional study	Full-text
390	2021	Rodak	Caffeine as a Factor Influencing the Functioning of the Human Body—Friend or Foe?	review	Full-text
391	2021	Schaible	Effects of Lee Silverman Voice Treatment BIG and conventional physiotherapy on non-motor and motor symptoms in Parkinson’s disease: a randomized controlled study comparing three exercise models	Missing outcome data	Full-text
392	2021	Schönenberg	Impact of subthreshold depression on health-related quality of life in patients with Parkinson's disease based on cognitive status	Incorrect intervention	Full-text
393	2021	Strand	Periodized resistance training with and without functional training improves functional capacity, balance, and strength in Parkinson's disease [with consumer summary]	Missing outcome data	Full-text
394	2021	Sütçü	Investigation of the Effects of Game Supported Rehabilitation Program on Motor and Cognitive Skills in a Patient with Co-occurrence of Multiple Sclerosis and Parkinson's Disease: A Case Report	Incorrect population	Full-text
395	2021	Taylor	The effectiveness of peroneal nerve functional electrical simulation for the reduction of bradykinesia in Parkinson's disease: a feasibility study for a randomised control trial [with consumer summary]	Incorrect intervention	Full-text
396	2021	Vellata	Effectiveness of Telerehabilitation on Motor Impairments, Non-motor Symptoms and Compliance in Patients With Parkinson's Disease: A Systematic Review	review	Full-text
397	2021	Wu	Effects of home-based exercise on motor, non-motor symptoms and health-related quality of life in Parkinson's disease patients: a randomized controlled trial	Missing outcome data	Full-text
398	2021	Zelada-Astudillo	Effect of the combination of automated peripheral mechanical stimulation and physical exercise on aerobic functional capacity and cardiac autonomic control in patients with Parkinson's disease: a randomized clinical trial protocol	Study protocol	Full-text
399	2021	Zhou	Effects of music-based movement therapy on motor function, balance, gait, mental health, and quality of life for patients with Parkinson's disease: a systematic review and meta-analysis [with consumer summary]	review	Full-text
400	2022	McClurg	Stimulation of the tibial nerve: a randomised trial for urinary problems associated with Parkinson's: the STARTUP trial [with consumer summary]	Dupulicate recpords	Full-text
401	2022	McClurg	Stimulation of the tibial nerve-a randomised trial for urinary problems associated with Parkinson's-the STARTUP trial	Dupulicate recpords	Full-text
402	2022	McClurg	Stimulation of the tibial nerve-a randomised trial for urinary problems associated with Parkinson's-the STARTUP trial	Dupulicate recpords	Full-text
403	2022	McClurg	Stimulation of the tibial nerve—a randomised trial for urinary problems associated with Parkinson's—the STARTUP trial	Dupulicate recpords	Full-text
404	2022	ClinicalTrials.gov ID NCT05814614	Bladder Complaints in Parkinson's Disease Effectiveness of Pelvic Floor Muscle Exercises and Electrical Stimulation	Study protocol	Full-text
405	2022	Qayyum	Effects of exer-gaming on balance and gait in Parkinson's patients	Missing outcome data	Full-text
406	2022	Rosenfeldt	Community‐based high‐intensity cycling improves disease symptoms in individuals with Parkinson's disease: A six‐month pragmatic observational study	Missing outcome data	Full-text
407	2022	Yang	Early implementation of intended exercise improves quality of life in Parkinson's disease patients	Missing outcome data	Full-text
408	2023	da Silva	Aquatic Dual-Task Training and Its Relation to Motor Functions, Activities of Daily Living, and Quality of Life of Individuals With Parkinson's Disease: a Randomized Clinical Trial	Missing outcome data	Full-text
409	2023	Gomes	(HIIT-The Track) High-Intensity Interval Training for People with Parkinson’s Disease: individual Response Patterns of (Non-)Motor Symptoms and Blood-Based Biomarkers—A Crossover Single-Case Experimental Design	Missing outcome data	Full-text
410	2023	Harro	Nordic walking training in persons with Parkinson's disease: Individualized prescription-A case series	Missing outcome data	Full-text
411	2023	Nl	Lower urinary tract symptoms in Parkinson's disease effectiveness of pelvic floor muscle exercises and electrical stimulation	Ongoing study	Full-text
412	2023	Simonetta	Motor cortex transcranial direct current stimulation improves non-motor symptoms in early-onset Parkinson’s disease: a pilot study	Dupulicate recpords	Full-text
413	2023	Some	A Longitudinal Two-Armed Randomized Controlled Trial Protocol to Evaluate the Efficacy of Yoga on Progression of Disease in Early Parkinson’s Disease	Study protocol	Full-text
414	2024	Chen	The impact of combined aerobic and resistance exercise on the prognosis of early Parkinson's disease patients	Missing outcome data	Full-text
415	2024	García-Bustillo	A multidisciplinary telemedicine approach for managing frailty in Parkinson's disease. A longitudinal, case-control study	Dupulicate recpords	Full-text
416	2024	Haas	The effects of Brazilian dance, deep-water exercise and nordic walking, pre- and post-12 weeks, on functional-motor and non-motor symptoms in trained PwPD	Missing outcome data	Full-text
417	2024	RBR-72hp4v9	Evaluation of the effects of overhead infrared light irradiation in patients with Parkinson's disease	Ongoing study	Full-text
418	2024	Irct20240727062560N	The effect of non-pharmacological treatments on the non-motor symptoms of Parkinson patients	Ongoing study	Full-text
419	2024	ISRCTN64657880	Exercise to improve motor and non-motor symptoms in Parkinson’s disease	Ongoing study	Full-text
420	2024	JPRN-UMIN000054542	Effect of pelvic floor muscle training on Parkinson's disease	Ongoing study	Full-text
421	2024	Mak	Effectiveness of Balance Exercise and Brisk Walking on Alleviating Nonmotor and Motor Symptoms in People With Mild-to-Moderate Parkinson Disease: A Randomized Clinical Trial With 6-Month Follow-up	Missing outcome data	Full-text
422	2024	Mak	Effectiveness of Balance Exercise and Brisk Walking on Alleviating Nonmotor and Motor Symptoms in People With Mild-to-Moderate Parkinson Disease: a Randomized Clinical Trial With 6-Month Follow-up	Dupulicate recpords	Full-text
423	2024	Duvdevani	Association of health behaviors with function and health-related quality of life among patients with Parkinson's disease	Incorrect intervention	Full-text
424	2024	Haas	The effects of Brazilian dance, deep-water exercise and nordic walking, pre- and post-12 weeks, on functional-motor and non-motor symptoms in trained PwPD [with consumer summary]	Missing outcome data	Full-text
425	2024	Haas	The effects of Brazilian dance, deep-water exercise and nordic walking, pre- and post-12 weeks, on functional-motor and non-motor symptoms in trained PwPD	Dupulicate recpords	Full-text
426	2024	Haas	The effects of Brazilian dance, deep-water exercise and nordic walking, pre- and post-12 weeks, on functional-motor and non-motor symptoms in trained PwPD	Dupulicate recpords	Full-text
427	2024	Kim	Effects of high-intensity interval training and moderate-intensity continuous training on non-motor symptoms in patients with Parkinson's disease: a randomised pilot trial	Missing outcome data	Full-text
428	2024	Simonetta	Motor cortex transcranial direct current stimulation improves non-motor symptoms in early-onset Parkinson's disease: a pilot study	Missing outcome data	Full-text
429	2025	Akbarkhodjaeva	Effectiveness of a Multidisciplinary Rehabilitation Program in Improving Motor Function and Quality of Life in Parkinson's Disease Patients	Conference abstract	Full-text
430	2025	Azoidou	A Sternum-Worn, Non-Invasive Vibrotactile Device to Alleviate Symptoms in Parkinson's: a Multi-Site Double-Blind Randomised Controlled Trial	Missing outcome data	Full-text
431	2025	Bennink	Effectiveness of electrical stimulation with conservative treatment for lower urinary tract symptoms in Parkinson's disease: a three-armed randomized controlled trial protocol	Study protocol	Full-text
432	2025	Carapellotti	Evaluating the short-term effects of dance on motor and non-motor outcomes in people living with Parkinson’s: a crossover study	Missing outcome data	Full-text
433	2025	Castel-Lacanal	Evaluation of transcutaneous electrical tibial nerve stimulation in lower urinary tract dysfunction secondary to a parkinsonian syndrome: Uroparktens-a multicenter randomized placebo-controlled study	Dupulicate recpords	Full-text
434	2025	CTRI/2025/07/090595	Yoga Therapy for Parkinsons Disease	Ongoing study	Full-text
435	2025	Dhamija	Teleneurorehabilitation and Motor and Nonmotor Symptoms and Quality of Life in Parkinson Disease: the TELEPARK Randomized Clinical Trial	Missing outcome data	Full-text
436	2025	Elpidoforou	An In-Person and Online Intervention for Parkinson Disease (UPGRADE-PD): protocol for a Patient-Centered and Culturally Tailored 3-Arm Crossover Trial	Study protocol	Full-text
437	2025	Elpidoforou	An In-Person and Online Intervention for Parkinson Disease (UPGRADE-PD): Protocol for a Patient-Centered and Culturally Tailored 3-Arm Crossover Trial	Study protocol	Full-text
438	2025	JPRN-UMIN000057562	International multi-center randomized control trial to investigate efficacy of VR ping-pong rehabilitation therapy for Parkinson disease patients	Ongoing study	Full-text
439	2025	Kwok	Effects of Meditation and Yoga on Anxiety, Depression and Chronic Inflammation in Patients with Parkinson's Disease: a Randomized Clinical Trial	Missing outcome data	Full-text
440	2025	Kwok	Effects of Meditation and Yoga on Anxiety, Depression and Chronic Inflammation in Patients with Parkinson's Disease: A Randomized Clinical Trial	Dupulicate recpords	Full-text
441	2025	Medrano-Hernández	Inefficacy of Repetitive Transcranial Magnetic Stimulation in Parkinson's Disease Patients with Levodopa-Induced Dyskinesias: results from a Pilot Study	Incorrect intervention	Full-text
442	2025	ClinicalTrials.gov ID NCT07176091	Transcranial Direct Current Stimulation Combined With Transcranial Magnetic Stimulation for Motor and Non-Motor Symptoms of Parkinsonian Syndromes	Ongoing study	Full-text
443	2025	ClinicalTrials.gov ID NCT07187466	Behavioral and/or Mirabegron to Treat Urinary Symptoms in Parkinson Disease	Ongoing study	Full-text
444	2025	Pirovano	Modified Mediterranean diet effects on Parkinson's disease (MED-PARK): a single-centre randomised controlled trial protocol	Study protocol	Full-text
445	2025	Smith	Transcutaneous Tibial Nerve Stimulation for Overactive Bladder Symptoms in Parkinson's Disease: Results from a Phase II Randomized Control Trial (STRIPE)	Dupulicate recpords	Full-text
446	2025	Vaughan	Behavioral Compared With Drug Therapy for Overactive Bladder Symptoms in Parkinson Disease: A Randomized Noninferiority Trial	Dupulicate recpords	Full-text
