# Supplementary material for: Effects of Nonpharmacological and Nonsurgical Intervention for Lower Urinary Tract Symptoms in Parkinson’s Disease: A Systematic Review and Meta-analysis
Source: Eur Urol Open Sci. 2026 Apr 9;87:80–90. doi: 10.1016/j.euros.2026.03.009 (PMC13091170; doi:10.1016/j.euros.2026.03.009)
Supplement: Supplement S4 [file mmc3.xlsx]

## Sheet: Sheet1
	Outcome domain	Instrument / item (as reported)	Construct definition	Unit / scale	Higher score indicates	Direction-of-benefit coding used in this review	Preferred effect measure	Transformation / harmonisation rules	Time-point selection rule	Notes / hierarchy (if multiple measures)
	Primary (bladder diary)	Number of voids (micturitions)	Total voids in 24 h	counts per 24 h	Worse (more voids)	Negative = improvement (fewer voids)	MD if per-24h	If outcomes were reported as totals over d days (e.g., a 72-hour total), the 24-hour values were derived using the following rules: the 24-hour mean was calculated by dividing the total mean by d (Mean_24h = Mean_total / d), and the 24-hour standard deviation (SD) was calculated by dividing the total SD by the square root of d (SD_24h = SD_total / square root of d) when the total represented the …	End-of-treatment closest to intervention completion	If multiple diary metrics exist, prioritise “per 24 h total voids”.
	Primary (bladder diary)	Urgency episodes	Episodes of urgency in 24 h	counts per 24 h	Worse (more episodes)	Negative = improvement	MD if per-24h	Same multi-day conversion rules as above	End-of-treatment closest to intervention completion	If urgency definition differs, record verbatim and pool only if conceptually comparable.
	Primary (bladder diary)	Incontinence episodes	Urinary incontinence episodes in 24 h	counts per 24 h	Worse (more episodes)	Negative = improvement	MD if per-24h	Same multi-day conversion rules as above	End-of-treatment closest to intervention completion	If “pad use” reported instead of episodes, do not pool with episode counts.
	Secondary (symptom score)	ICIQ-OAB Symptom score	OAB symptom severity	ordinal/total score (commonly 0–16)	Worse (higher)	Negative = improvement	SMD (if pooled with other symptom scales); otherwise MD if only ICIQ-OAB symptom	If any study reports reversed orientation (higher=better), multiply by −1 before pooling	End-of-treatment	Hierarchy for “symptom score”: (1) ICIQ-OAB symptom (2) IPSS total (if used as symptom severity).
	Secondary (symptom score)	IPSS total score	Lower urinary tract symptom severity	0–35	Worse (higher)	Negative = improvement	SMD when pooled with ICIQ-OAB symptom; MD if IPSS-only synthesis	None (orientation standard)	End-of-treatment	Use IPSS total (not subscales) for pooling unless pre-specified otherwise.
	Secondary (bother)	ICIQ-OAB Bother score	Perceived bother/impact of OAB	total score (commonly 0–40)	Worse (higher)	Negative = improvement	SMD (pooled with OAB-v8)	If any scale higher=better, multiply by −1	End-of-treatment	Hierarchy for “bother”: (1) ICIQ-OAB bother (2) OAB-v8.
	Secondary (bother)	OAB-v8 total	OAB symptom bother (screening/impact)	0–40	Worse (higher)	Negative = improvement	SMD when pooled with ICIQ-OAB bother	None (orientation standard)	End-of-treatment	If OAB-v8 threshold-based outcomes only, do not pool with continuous.
	Secondary (urinary QOL)	ICIQ-OAB QOL score / ICIQ-LUTS QOL (as reported)	Condition-specific urinary QOL/impact	total score (varies by version)	Usually worse (higher impairment)	Negative = improvement	SMD (pooled with SF-Qualiveen overall)	If instrument version differs, treat as same domain if conceptually similar; align direction (higher=worse). If higher=better, multiply by −1.	End-of-treatment	Record instrument version exactly (ICIQ-OAB QOL vs ICIQ-LUTS QOL).
	Secondary (urinary QOL)	SF-Qualiveen overall score	Urinary QOL impact in neuro-urology	(commonly 0–4 or 0–5 depending on scoring)	Worse (higher)	Negative = improvement	SMD (with ICIQ urinary QOL)	Align direction if needed; do not pool with generic QOL measures	End-of-treatment	If subdomains and overall are both reported, prefer overall.
	Other urinary-related outcomes	MDS-UPDRS Part I “Urinary problems” item	PD non-motor urinary symptom item	item score (0–4)	Worse (higher)	Negative = improvement	MD (same scale across studies)	None	End-of-treatment	Interpreted as urinary symptom burden, not a urological diagnostic measure.
	Other urinary-related outcomes	NMSS Domain 7 (urinary)	PD non-motor urinary domain	domain score (range varies by scoring)	Worse (higher)	Negative = improvement	MD if same scoring; otherwise SMD	Align direction if needed; confirm scoring method in each study	End-of-treatment	Use only if domain score is clearly reported as continuous.
