# Supplementary material for: Effects of Nonpharmacological and Nonsurgical Intervention for Lower Urinary Tract Symptoms in Parkinson’s Disease: A Systematic Review and Meta-analysis
Source: Eur Urol Open Sci. 2026 Apr 9;87:80–90. doi: 10.1016/j.euros.2026.03.009 (PMC13091170; doi:10.1016/j.euros.2026.03.009)
Supplement: Supplement S5 [file mmc4.xlsx]

## Sheet: Sheet1
	Protocol Item (from PROSPERO)	Original Registered Plan	What Was Done in the Review	Deviation? (Yes/No)	Reason / Justification
	Review title	Behavioral, physical and non-invasive stimulation therapies for LUTS in PD or DLB	Final review included only Parkinson’s disease; DLB studies were excluded due to absence of eligible full-text clinical trials	Yes	No eligible DLB trials with full text; scope narrowed to PD to maintain methodological coherence
	Objectives	Evaluate whether behavioral, physical, and non-invasive stimulation therapies improve LUTS in PD or DLB	Same objective retained but applied exclusively to PD	Yes (scope refinement)	No eligible DLB studies identified
	Search date	Searches conducted on 9 Sept 2021	Search fully updated on 28 Nov 2025 using same terms	Yes	Required by journal to ensure up-to-date evidence
	Databases	PubMed, CENTRAL, CINAHL, PEDro	Exactly as planned	No	—
	Language restriction	English only	Same	No	—
	Study design inclusion	RCT, non-RCT, cohort, case–control, cross-sectional, case reports/series	RCTs and non-randomized interventional studies were included; no cohort, case–control, cross-sectional studies, or case reports/series were identified among screened full-text articles	No (no eligible studies identified)	Although the protocol allowed inclusion of these designs, no eligible cohort, case–control, cross-sectional studies, or case reports/series met criteria at full-text review. Exclusion was not intentional but reflected the available evidence base.
	Population	PD or DLB	Only PD	Yes	As above: no eligible DLB studies
	Interventions	Lifestyle, PFMT, scheduled voiding, peripheral ES, non-invasive brain stimulation	Same categories retained; multimodal/lifestyle interventions analyzed descriptively	No	—
	Comparators	No intervention or active control	Same	No	—
	Primary outcomes	Urgency, incontinence episodes, voiding frequency, urinary volume, pad use (voiding diary)	Same, except pad use rarely reported; urinary volume excluded due to inconsistent reporting	Yes	Inconsistent reporting prevented quantitative synthesis
	Secondary outcomes	LUTS questionnaires (IPSS, CLSS, OABSS, ICIQ), QOL questionnaires, MDS-UPDRS bladder, UPDRS hygiene	Same, but analyses restricted to outcomes with ≥2 studies; some tools not used in eligible trials	Partial	Adjusted to actual reporting patterns of included trials
	Reviewer roles (screening)	Screening conducted independently by pairs of five reviewers; disagreements resolved by a third reviewer	Screening was conducted exactly as planned: five reviewers (HO, MO, TO, TT, RS) participated, working in rotating independent pairs for title/abstract and full-text screening. Disagreements were resolved by discussion, and when needed, a third reviewer adjudicated.	No	Screening adhered to the registered method. We report the operational details here for clarity and reproducibility.
	Data extraction	Two independent reviewers; third reviewer for discrepancies	Performed by HO + MO; third reviewer consulted when needed	Partial	Reduced team size did not affect reliability; procedures maintained
	Risk of bias tool	Cochrane RoB (original version)	RoB 2 for RCTs; RoBANS for non-randomized studies	Yes (upgrade)	Updated tools recommended by current guidelines; improves methodological rigor
	Effect measures	MD will be used for intervention–control comparisons; SMD will be used when multiple tools are used.	MD was used for diary outcomes measured in the same units; SMD was used only when different instruments were pooled. Random-effects model as planned. CI-first interpretation added.	No	Methods follow PROSPERO exactly; CI-first reporting does not change the analytic approach.
	Heterogeneity thresholds	I² > 50% triggers subgroup analysis	Subgroup analyses limited due to too few studies; heterogeneity reported but subgrouping often infeasible	Yes	Insufficient studies per category prevented planned subgrouping
	Planned subgroup analyses	Sex, intervention type, control type	Only intervention-type subgrouping partially feasible; others not possible	Yes	Data availability constraints
	Author contact for missing data	Will contact authors if needed	No additional data obtained; email attempts unsuccessful	Partial	No response from authors; noted in manuscript
	Publication intention	“The intention is not to publish the review once completed.”	Full publication pursued in European Urology Open Science	Yes	Decision revised due to importance of clinical topic and journal request
	Timeline	End date: 30 April 2023	Review extended to 2024–2026	Yes	Delays related to screening, resubmission requirements, and updated evidence
	Overall reproducibility documentation	No explicit protocol or operational definitions included in registration	Added fully-defined operational rules, variable definitions, coding rules, RoB criteria, sensitivity-analysis procedures	Yes	Required for reproducibility under PRISMA 24c
