# Supplementary material for: Effects of Nonpharmacological and Nonsurgical Intervention for Lower Urinary Tract Symptoms in Parkinson’s Disease: A Systematic Review and Meta-analysis
Source: Eur Urol Open Sci. 2026 Apr 9;87:80–90. doi: 10.1016/j.euros.2026.03.009 (PMC13091170; doi:10.1016/j.euros.2026.03.009)
Supplement: Supplement S8 [file mmc5.xlsx]

## Sheet: study characteristics
Study	design	n(%women)	Intervention		Control		Duration of treatment	Outcome assessment timing	Outcome measure(s) relevant to LUTS / urinary symptoms	Adverse events	Key results
Lifestyle interventions
Duncan and Earhart 2012	randomized control trial	52(42.3%)	Tango dancing: Participants danced both leader and follower roles, changed partners frequently, and learned new steps and／or integrated previously learned steps in new ways at each class.		Control: Instructed to go about their lives as usual		1 hour twice per week for 12 months	12 months after end of treatment	MDS-UPDRS part 1 :URINARY PROBLEMS (The study contains a synthesis of Part 1 of MDS-UPDRS, and information of URINARY PROBLEM was obtained from the authors.)	Not reported	Not reported
Duncan and Earhart 2014	randomized control trial	10(20%)	Tango dancing: Participants danced both leader and follower roles, changed partners frequently, and learned new steps and／or integrated previously learned steps in new ways at each class.		Control: Instructed to go about their lives as usual		1 hour twice per week for 24 months	24 months after end of treatment	MDS-UPDRS part 1 :URINARY PROBLEMS (The study contains a synthesis of Part 1 of MDS-UPDRS, and information of URINARY PROBLEM was obtained from the authors.)	Not reported	Not reported
Phillips et al, 2018	randomized control trial	47(29.8%)	Ketogenic diet: 1,750 kcal per day composed of 152g of fat (67 g saturated9, 75g of protein, 16 g net carbohydrate, and 11 g of fiber, with each calorie-booster recipes each probiding on average 500 extra kcal composed of 50g of fat (22g saturated), 6 g of protein, 5 g net carbohydrate, and 4 g of fiber		Low fat diet: 1,750 kcal per day composed of 42g of fat (10 g saturated9, 75g of protein, 246 g net carbohydrate, and 33 g of fiber, and for those with higher energy needs, ad libitum "calorie-booster" recipes each probiding on average 500 extra kcal composed of 4g of fat (1g saturated), 6 g of protein, 102 g net carbohydrate, and 13 g of fiber		8 weeks	8 weeks after end of treatment	MDS-UPDRS part 1 :URINARY PROBLEMS (The study contains a synthesis of Part 1 of MDS-UPDRS, and information of URINARY PROBLEM was obtained from the authors.)	Exacerbated tremor and/or rigidity, Increased irritability, Excessive hunger, Excessive thirst, Feeling lightheaded, Nausea, Sugar cravings, Palpitations, Headache	Urinary problems improved the most in the ketogenic group.
Zanini et al, 2025	case study	1 (NR)	Nutritional intervention ('Weancare' program) for PD patient with dysphagia; tailored nutrition management with multidisciplinary follow-up (pre-post at 6 months)		NA		6 months	6 months after end of treatment	Non-Motor Symptoms Scale (NMSS) domains	Not reported	NMSS urinary domain score improved from 13 to 4 at 6 months (single-case pre-post)
Behavioral therapy
McDonald et al, 2020	randomized control trial	38(Not reported)	Conservative advice instructions to reduce alcohol and caffeine intake and advice regarding the management of constipation and available containment products. Bladder training (1) instructions on urge supersession and distraction techniques, (2) coaching in pelvic floor exercises, (3) a personalized voiding schedule, and (4) a training DVD.		Conservative advice instructions to reduce alcohol and caffeine intake and advice regarding the management of constipation and available containment products.		12 weeks	12 weeks after end of treatment	No. of voids in 24 hours Average volume voided per micturition Episodes of urgency in 72 hours Incontinence episodes in 72 hours ICIQ-OAB symptom score ICIQ-OAB bother score ICIQ-QOL Score ICIQ-QOL interference for daily life Patient perception of improvement (VAS)	Not reported	Compared to CA, BT was associated with significant superiority on patient perception of improvement (p = 0.001), significantly greater reductions in number of voids in 24 hours (mean decrease 2.3 ± 0.8 voids vs 0.3 ± 0.5 [p < 0.05]), and greater reductions in interference with daily life (2.1 ± 0.8 point improvement vs 0.3 ± 0.7 point deterioration [p < 0.05]). BT was not associated with change i…
Vaughan et al, 2011	one group pretest–posttest design	17(12%)	Pelvic floor muscle exercises using computer-assisted EMG biofeedback, and bladder control strategies including urge suppression, and guidance regarding fluid management (decrease caffeine, drink 6 to 8 8-ounce glasses of fluid daily) and education regarding constipation (increase physical activity, fiber, and fluid; over-the-counter agent use if needed)		None		8 weeks	8 weeks after end of treatment	7-day bladder diary Urinary incontinence (weekly frequency) Urgency UI (weekly frequency) Nocturia (nightly) ICIQ-OAB QOL score ICIQ-OAB symptom score ICIQ-OAB bother score	Not reported	Significant improvement in weekly frequency of urinary incontinence (P<0.0001), ugrgency of urinary incontinence (P<0.0001),QOL scores on the ICIQ-OAB (P=0.002), symptom scores on the ICIQ-OAB (P=0.008), bother scores on the ICIQ-OAB (P=0.02).
Vaughan et al, 2019	randomized control trial	53(26.4%)	Behavioral therapy: pelvic floor muscle exercise, bladder training, fluid and constipation management.		Control group: bladder diaries troughout the 8-week and a daily exercise of mirrored-shape drawing for up to 15 minutes daily.		8 weeks	8 weeks after end of treatment	7‐day bladder diary (weekly urinary incontinence frequency), ICIQ-OAB QOL score ICIQ-OAB symptom score ICIQ-OAB bother score	Not reported	Weekly incontinence reduction was similar between behavioral (-6.2 ± 8.7) and control participants (-6.5 ± 13.8) (P = 0.89). After multiple imputation analysis, behavioral therapy participants reported statistically similar reduction in OAB symptoms compared to control (-3.1 ± 2.8 vs -1.9 ± 2.2, P = 0.19); however quality of life (-22.6 ± 19.1 vs -7.0 ± 18.4, P = 0.048) and bother (-12.6 ± 17.2 v…
Vaughan et al, 2025	randomized noninferiority trial	77 (15.6%)	Behavioral therapy: pelvic floor muscle training (PFME) + urge suppression; daily PFME 45/day (e.g., 15×3); plus constipation/fluid/scheduled voiding as needed		Solifenacin 5 mg daily (titrate to 10 mg at 6 wk if needed); AE/adherence checks every 2 wk (to 8 wk) + 12 wk		12 weeks	12 weeks after end of treatment	ICIQ-OAB symptom score (primary, 12 wk); ICIQ-OAB bother; ICIQ-OAB QOL; bladder diary; adverse events	Dry mouth and falls more frequent in drug group (falls: drug 6 vs behavioral 0); dropouts: drug 4 vs behavioral 0	Noninferior at 12 wk: ICIQ-OAB mean(SD) drug 5.8 (2.4) vs behavioral 5.5 (2.0); P(noninferiority)=.02
Transcutaneous tibial nerve stimulation
Araujo et al, 2021	randomized control trial	30(100%)	10 Hz pulse width 200μs just below the motor threshold, right tibial nerve (right lateral and posterior to medial malleolus), daily for 20 minutes, over a 12 week period		below the theraputic threshold (<0.5Hz), pulse width 200μs just the sensory threshold, right tibial nerve (right lateral and posterior to medial malleolus), daily for 20 minutes, over a 12 week period		20 minutes, over a 12 week period	12 weeks after end of treatment	24h voiding diary: Urinary urgency episodes 24h voiding diary: Urgency incontinence episodes 24h voiding diary: Daytime urinary frequency 24h voiding diary: Nighttime urinary frequency 24h voiding diary: Number of pads 24h voiding diary: Overactive bladder‐V8 KHQ: General health perception KHQ: Impact of incontinence KHQ: Role limitations KHQ: Physical limitations KHQ: Social limitations KHQ: Per…	Not reported	The stimulation group showed a reduction in nighttime urinary frequency (0.9 ± 0.6), urinary urgency (1.0 ± 1.2), urgency incontinence episodes (0.5 ± 0.6), use of pads (1.3 ± 1.2), and OAB‐V8 (1.3 ± 1.2) and King's Health Questionnaire scores. In a 30-day and 90- day follow up, 8 (53.3%) and 5 (33.3%) stimulation patients, respectively, reported full maintenance of symptom relief after discontin…
Castel-Lacanal et al, 2025	multicenter randomized placebo-controlled double-blind trial	100 (29.0%)	Transcutaneous electrical tibial nerve stimulation 20 min/day at home		Sham stimulation 20 min/day at home		3 months	3 months after end of treatment	Primary: Patient Global Impression of Improvement at 3 months; secondary: Patient Global Impression of Severity, urinary symptom measures/bladder diary, post-void residual volume, urinary tract infections, adverse events	No significant difference in incidence of adverse events between groups; most adverse events were not urinary (urinary tract infections reported)	At 3 months, patient-reported improvement (Patient Global Impression of Improvement scores 1–3) in 64% (transcutaneous electrical tibial nerve stimulation) vs 72% (sham); no significant between-group differences reported for efficacy outcomes
McClurg 2022	randomized control trial	242(41%)	Intervention: 10 Hz, pulse width 200 μs, at the level producing motor response (toe flexion) or sensory response (paresthesia over the sole), tibial nerve (active electrode 2 cm posterior to medial malleolus, reference electrode 10 cm proximal).		2 Hz, fixed intensity at 2 mA, sham placement (electrodes positioned on the lateral side of the leg, avoiding tibial and relevant cutaneous nerves).		30 minutes per session, twice per week, over a 6-week period.	6 weeks after end of treatment	International Consultation on Incontinence Questionnaire-Urinary Incontinence Short Form (ICIQ-UI SF) International Prostate Symptom Score (IPSS) SF-Qualiveen questionnaire Parkinson’s Disease Quality of Life Questionnaire (PDQ-8) 72-hour bladder diary	Not reported	Significant reduction in IPSS score in the TTNS group at 6 weeks (-1.49, 95% CI -2.72 to -0.25, p = 0.018), but the difference was not clinically significant (3 points is considered clinically meaningful). No significant differences in ICIQ-UI SF or other secondary outcomes.
Perissinotto et al, 2015	randomized control trial	23(Not reported)	10 Hz pulse width 200μs just below the somatic sensory threshold, left tibial nerve (left medial malleolus), twice per week for 30 minutes, over a 5 week period		Electrode was placed as described earlier for GI, but these manipulations did not deliver electrical simulation to the tibial nerve.		30 minutes, over a 5 week period	5 weeks after end of treatment	Lower Urinary Symptoms (Frequency) Lower Urinary Symptoms (Urgency) Lower Urinary Symptoms (Urge urinary incontinence) Lower Urinary Symptoms (Hesitancy) nocturia OAB-V8 questionnaire ICIQ-SF urodynamic evaluation (VFD) urodynamic evaluation (VSD) urodynamic evaluation (VU) urodynamic evaluation (Max Cyst) urodynamic evaluation (Bladder compliance) urodynamic evaluation (Det Overactivity) urodyna…	Not reported	Patients allocated to TTNS demonstrated statistically significant reductions in the number of urgency episodes ( P = .004) and reductions in nocturia episodes ( P < .01). Participants allocated to active treatment also showed better results after treatment in the OAB-V8 and ICIQ-SF scores ( P < .01, respectively). Urodynamic testing revealed that patients in the active treatment group showed impr…
Smith et al, 2025	phase II randomized controlled trial (double-blind) home-based	148 (37.2%)	Transcutaneous tibial nerve stimulation using the geko™ device (active stimulation) delivered at home		Sham stimulation using identical device/procedure		12 weeks	12 weeks after end of treatment	ICIQ-OAB total score (primary, 12 wk); ICIQ-OAB bother; secondary bladder diary/timepoints; AEs	Pain was the most common adverse event	No significant difference between active vs sham at week 12 for ICIQ-OAB total (P=0.17) and bother (P=0.24); both groups improved vs baseline (placebo effect possible)
Non-invasive brain stimulation
Brusa et al, 2009	one group pretest–posttest design	8(50%)	1 Hz repetitive TMS, 1 cm ahead of cranial vertex, for 900 stimuli per session		None		Five consecutive days for 2 week	2 weeks after end of treatment	Ulodynamic measures: First sensation (volumes) Bladder capacity(volumes) Residual urine(volumes) DNOC amplitude(Pressures) Pdet@Qmax(Pressures) Q max (Flow) Questionnaires: IPSS(total) IPSS(filling phase symptoms) IPSS(QOL)	Not reported	IPSS scores were reduced immediately after rTMS (P < 0.05) and 2 weeks after rTMS (P < 0.05). In particular, filling (irritative) symptoms were significantly decreased immediately after rTMS (P < 0.05) and 2 weeks after rTMS (P < 0.05), Following rTMS there was an increased first sensation of bladder filling (P < 0.05) and bladder capacity (P < 0.05)
Caloric vestibular stimulation
Wilkinson et al, 2019	randomized control trial	33(27.2%)	Active treatment involved the simultaneous delivery of a time-varying, warm, saw-tooth thermal (37 °C–42 °C) stimulus to one ear and a cold saw-tooth thermal (37 °C–17 °C) stimulus to the other ear for approximately 19-min		Subjects underwent the same 19-min treatment choreography twice daily; however, no power was delivered to the heating and cooling elements.		19 minutes, over a 8 week period	8 weeks after end of treatment	MDS-UPDRS part 1 :URINARY PROBLEMS Non-Motor Symptom Scale: Domain 7 urinary	ear discomfort, dizziness, motion sickness, migraine	The active treatment group showed a reduction in urinary of domain 7 in NMSS (P<0.05)
Multidisciplinary rehabilitation (telemedicine-based)
García-Bustillo et al., 2025	Longitudinal controlled study with random allocation	50 (52%)	Multidisciplinary telemedicine program (telecare by neurologist and nurse + telerehabilitation/occupational therapy; real-time sessions 45–60 min) in addition to usual in-office care		Standard medical care (in-office visits only)		4 months (telemedicine intervention); 8-month total follow-up	4 months after end of treatment	Non-Motor Symptom Scale: Domain 7 urinary (The study contains a synthesis of NMSS, and information of Non-Motor Symptom Scale: Domain 7 urinary was obtained from the authors.)	No significant adverse events reported	Urinary symptom scores (NMSS Domain 7) showed small changes over time. At 4 months, scores decreased in the telemedicine group and increased in the control group. At 8 months, urinary symptom scores increased in both groups, with a smaller magnitude of change in the telemedicine group.
